# Supplementary material for: Sema6D forward signaling impairs T cell activation and proliferation in head and neck cancer
Source: JCI Insight. 2024 Feb 8;9(3):e166349. doi: 10.1172/jci.insight.166349 (PMC10967380; doi:10.1172/jci.insight.166349)
Supplement: Supporting data values [file jciinsight-9-166349-s020.xlsx]

## Sheet: Fig.1B
WT	KO
190	50
200	90
180	80
290	120
230	140
280	90
280	70
40	120

## Sheet: Fig.1C
WT	KO
0.5509	240
0.1853	113.428
1.141	226.56
91.63	144.99
16.91	198.6
19.91	339.06
47.18	230.93

## Sheet: Fig.1D
CD8+T-cell count			CD4+T-cell count			Treg-cell count			CD8+T-cell/Treg cells
WT	KO		WT	KO		WT	KO		WT	KO
45	215		111	111		43.662	23.205		1.03064	9.26525
50	99		80	89		34.694	41.86		1.44117	2.36503
30	110		144	89		33.75	40.222		0.888889	2.73482
96	167		255	106		69.948	49.68		1.37245	3.36151
88	109		157	69		52.316	27.65		1.68209	3.94213
43	127		126	83		44.352	22.932		0.969517	5.53811
49	225		114	109		41.89	30.411		1.16973	7.39864

## Sheet: Fig.1E
PD-1+CD8+T-cell count			CD44+CD62L-CD8+T-cell count				Ki-67+CD8+T-cell count
WT	KO		WT	KO			WT	KO
24.75	98.04		38.16	208.765			42.615	210.485
18.85	38.61		40.75	94.545			47.4	96.723
9.9	55.33		19.74	103.4			26.97	108.02
44.448	114.729		81.12	160.153			93.216	165.163
42.592	74.011		73.744	101.806			85.272	107.038
21.156	53.34		34.228	120.777			40.076	124.333
27.391	111.6		38.073	213.3			46.501	217.575

## Sheet: Fig.2B
WT	KO
420	190
390	210
360	210
250	180
370	220
270	220

## Sheet: Fig.2C
CD8+T-cell count			OVA-tetramer+CD8+T-cell count
WT	KO		WT	KO
211	366		74	99
131	315		62	113
195	549		91	233
221	552		85	204
247	350		90	122
142	240		59	76

## Sheet: Fig.2D
PD-1+CD8+T-cell count			CD44+CD62L-CD8+T-cell count				Ki-67+CD8+T-cell count
WT	KO		WT	KO			WT	KO
124.912	181.536		197.707	346.236			208.046	360.51
78.6	249.165		120.913	293.58			127.332	307.44
139.23	338.184		182.52	514.962			191.1	539.118
121.329	363.768		207.298	468.648			217.243	537.648
153.14	242.9		235.638	328.3			243.048	348.25
75.686	152.16		126.096	222.24			135.894	237.36

## Sheet: Fig.3B
Isotype		Anti-CD8
WT	KO	WT	KO
250	140	180	280
230	90	250	310
240	120	280	310
240	180	360	270
240	100	240	270
		180	200

## Sheet: Fig.3D
WT→WT	WT→KO	KO→WT	KO→KO
230	190	250	170
210	160	210	130
230	130	230	180
180	170	180	190
250	160	220	160
230	170	230	210
280	200	300	190
280	130	210	180

## Sheet: Fig.3E
WT→WT	WT→KO	KO→WT	KO→KO
90.2	67.5	0.889	309.8
1.563	241.02	0.195	177.8
9.835	132.9	6.63	89.7
10.7	125.7	10.46	35.4
10.6	34.4	42.6	290.7
3.34	51.9	116.19	56
110.5	85.09	9.89	194.4
13.03	365.51	58.09	174.1
	121.89	35.5

[truncated: 31 more sheets: Fig.4B, Fig.4C, Fig.4D, Fig.5B, Fig.5C, Fig.5D, Fig.5E, Fig.6A, Fig.6B, Fig.6C, Fig.6D, Fig.6E, Fig.6F, Fig.7B, Supplemental Fig.1A, Supplemental Fig.1B, Supplemental Fig.1C, Supplemental Fig.1D, Supplemental Fig.1F, Supplemental Fig.3B …]
